# Supplementary material for: The effectiveness of Realistic Mathematics Education approach: The role of mathematical representation as mediator between mathematical belief and problem solving
Source: PLoS One. 2018 Sep 27;13(9):e0204847. doi: 10.1371/journal.pone.0204847 (PMC6160171; doi:10.1371/journal.pone.0204847)
Supplement: S1 File — (XLS) [file pone.0204847.s001.xls]

## Sheet: Data
Group	Belief	Representation	Problem_Solving
1	1.26667	1.5625	2.84
1	0.616667	0.125	3
1	2.41667	1.125	2.84
1	0.733333	0.953125	2.67077
1	2.38333	1.6875	2.84
1	1.83333	0.78125	1.44462
1	2.15	0.78125	2.02154
1	1.11667	2.34375	2.23692
1	2.68333	1.5625	1.44923
1	2.46667	1.95312	1.6
1	2.1	0.78125	1.78308
1	2.56667	1.29688	2.35692
1	1.93333	-0.390625	1.24462
1	1.3	0.78125	1.47538
1	1.4	1.5625	1.54462
1	2.43333	0	2.39538
1	2	0.78125	2.18769
1	1.16667	0.78125	2.51538
1	0.866667	0.78125	1.47231
1	1.55	-0.390625	2.12923
1	2.05	0.78125	1.43077
1	2.06667	0.390625	2
1	1.6	0	0.775385
1	2.11667	0.390625	2.51385
1	2.55	1.17188	2.51077
1	2.36667	0.78125	2.86923
1	2.05	1.17188	2.51077
1	1.86667	1.95312	2.66154
1	1.05	0.390625	2.94615
1	2.3	1.5625	0.66
1	2.15	1.17188	1.74615
1	0.866667	0.78125	0.875385
1	2.5	0.78125	1.84462
1	1.76667	0.390625	1.45231
1	0.966667	1.6875	1.06
1	1.46667	0.515625	2.96
1	0.6	0.90625	2.79846
1	0.383333	0.95625	2.48
1	1	0.78125	1.61538
1	0.283333	1.17188	2.38462
1	1.16667	1.34687	2.13692
1	-0.0333333	0	2.23077
3	0.416667	-0.390625	1.29846
3	1.1	0	1.29846
3	0.633333	1.5625	2.90308
3	0.2	0.390625	1.47692
3	0.116667	-0.390625	1.53385
3	-0.6	1.17188	1.85692
3	0.183333	1.17188	1.89846
3	-0.25	0.78125	1.14615
3	0.233333	1.5625	1.84923
3	0.1	0.78125	1.43692
3	0.283333	0	2.13077
3	-0.583333	0	3.17231
3	-1.03333	0	2.96769
3	0.9	0.390625	1.06923
3	-1.73333	0.78125	1.02615
3	0.75	0.78125	1.74923
3	-0.833333	0.390625	3.04769
3	-0.116667	0	1.14923
3	-0.316667	0.78125	1.35692
3	0.416667	2.46875	2.01077
3	1.43333	1.95312	2.28
3	-0.183333	0	1.72
3	-0.2	3.125	2.88
3	1.1	1.5625	1.48
3	1.1	0.390625	1.36
3	2	0.78125	3.28
3	1.63333	0.78125	2.08
3	1.63333	1.17188	2.96
3	1.7	1.7375	2.56
3	0.533333	2.34375	2.88
3	1.21667	0.78125	1.8
3	1.2	0.78125	2.88
3	0.516667	1.5625	1.2
3	0.9	1.17188	2.28
3	1.3	0.78125	2.96
3	0.5	1.95312	1.12
3	0.0833333	1.5625	2.6
3	0.4	0.78125	1.16
3	1.7	0	3.12
3	2.25	0.78125	1.96
3	1.43333	0.390625	3.76
3	0.216667	1.17188	1.76
1	0.933333	0.390625	2.52
1	0.5	0.390625	2.24
1	1.75	1.17188	2.28
1	0.25	0.390625	1.76
1	2.23333	1.17188	2.56
1	2.21667	1.95312	1.68
1	2.08333	0.390625	1.2
1	1.03333	2.73438	1.24
1	2.51667	0	1.36
1	2.61667	0.78125	1.12
1	2.15	2.12812	2.36
1	2.38333	1.5625	1.48
1	1.73333	0.78125	3.08769
1	1.75	0.390625	2.44
1	1.65	2.125	2.74154
1	2.35	0	2.08769
1	2.08333	0.78125	2.51385
1	-0.65	1.17188	2.19231
1	0.85	0	3.11077
1	0.833333	1.95312	1.86462
1	1.06667	1.5625	2.71538
1	1.46667	1.125	2.15231
1	0.333333	0.78125	2.56923
1	1.25	0.390625	2.31385
1	1.65	0.78125	2.02154
1	0.816667	0.390625	1.44462
1	0.366667	0.78125	1.3
1	0.05	1.5625	2.05231
1	0.333333	0	1.68462
1	0.65	0	1.71538
1	0.516667	1.17188	2.44154
1	-0.483333	0	2.19692
1	1.5	1.95312	1.44462
1	0.1	1.17188	2.47077
1	-0.266667	0.78125	0.94
1	-0.466667	0.390625	0.867692
3	1.46667	0	0.769231
3	-0.25	0.390625	1.08
3	2	1.17188	1.74615
3	0.85	2.34375	1.93846
3	1.16667	1.17188	1.62154
3	0.95	0.78125	1.06923
3	0.966667	0.390625	0.784615
3	0.85	-0.78125	1.23385
3	0.0333333	2.29688	1.24923
3	0.133333	2.46875	0.28
3	1.55	1.125	2.84
3	-0.466667	0.734375	3
3	0.25	1.125	2.84
3	0.5	0.515625	2.67077
3	1.61667	0.734375	2.84
3	0.333333	1.125	1.44462
3	0.233333	0.515625	2.02154
3	0.8	1.125	2.23692
3	0.916667	0.734375	1.44923
3	1.21667	0.734375	1.6
3	0.933333	0.90625	1.78308
3	0.7	0.734375	2.35692
3	0.483333	1.51562	1.24462
3	0.566667	1.12688	1.47538
3	0.916667	1.34687	1.54462
3	1.65	1.34687	2.39538
3	-0.766667	0.90625	2.18769
3	0.116667	2.2975	2.51538
3	0.7	0.90625	1.47231
3	-1.25	1.51688	2.12923
3	0.366667	1.34687	1.43077
3	-0.733333	1.34687	2
3	-1.06667	1.9075	0.775385
3	0.466667	1.7375	2.51385
1	-0.616667	1.34625	2.51077
1	-1.43333	1.9075	2.86923
1	0.216667	1.73687	2.51077
1	0.883333	1.34687	2.66154
1	-0.5	2.2975	2.94615
1	-0.833333	2.68812	0.66
1	0.766667	1.12688	1.74615
1	1.26667	1.12688	0.875385
1	-0.7	1.7375	1.84462
1	0.883333	1.73687	1.45231
1	0.183333	1.9075	1.06
1	0.633333	2.2975	2.96
1	-0.25	1.51688	2.79846
1	0.816667	1.5175	2.48
1	0.283333	2.51812	1.61538
1	-1.01667	1.95312	2.38462
1	0.616667	1.9075	2.13692
1	-1.25	2.2975	2.23077
1	1.86667	2.34375	2.5
1	0.2	2.51812	1.67231
1	0.0666667	1.7375	1.81538
1	0.466667	2.34375	2.36
1	-0.516667	1.5175	2
1	0.133333	1.90813	1.92769
1	-0.5	2.1275	1.61538
1	-0.6	2.1275	1.60769
1	-1.63333	1.9075	1.48462
1	0.166667	1.7375	1.74
1	-0.7	2.1275	2.59231
1	-0.366667	2.34375	2.20769
1	0.733333	1.5175	1.61538
1	-0.95	2.34375	2.20769
1	-1.16667	2.1275	1.80769
1	-0.166667	2.34375	1.68769
3	-0.266667	1.9075	1.84923
3	0.9	0.95625	1.43692
3	0.0833333	1.90813	2.13077
3	0.15	1.17188	3.17231
3	0.216667	1.7375	2.96769
3	-0.0166667	2.1275	1.06923
3	-0.333333	1.7375	1.02615
3	0.4	2.34375	1.74923
3	-0.466667	1.5175	3.04769
3	-0.483333	2.73438	1.14923
3	0.666667	2.34375	1.35692
3	-0.2	2.12812	2.01077
3	0.366667	1.5625	2.28
3	0.0166667	2.73438	1.72
3	-1.15	2.1275	2.88
3	0.133333	1.95312	1.48
3	-0.45	2.73438	1.36
3	-0.2	1.5625	3.28
3	-0.116667	2.1275	2.08
3	-2.31667	1.5175	2.96
3	-0.85	2.1275	2.56
3	-2.2	2.51812	2.88
3	-0.25	2.90875	1.8
3	-1.03333	2.51812	2.88
3	-0.666667	2.51812	1.2
3	-0.1	2.73438	2.28
3	-0.166667	1.90813	2.96
3	-1.9	2.51812	1.12
3	-2.1	1.90813	2.6
3	-0.416667	3.125	1.16
3	-2.28333	1.17188	3.12
3	-2.35	2.73438	1.96
3	-1.66667	2.90875	3.76
3	-0.583333	3.125	1.76
1	-0.816667	0.735625	2.52
1	-1.45	0.515625	2.24
1	0.216667	1.12562	2.28
1	0.2	0.735625	1.76
1	0	1.12562	2.56
1	0.35	0.90625	1.68
1	0.133333	0.735625	1.2
1	-0.8	0.735625	1.24
1	-0.633333	0.90625	1.36
1	0.7	1.12562	1.12
1	1.36667	0.73625	2.36
1	-1.61667	1.12625	1.48
1	0.483333	0.90625	3.08769
1	-0.383333	1.12688	2.44
1	0.983333	1.90687	2.74154
1	2.61667	1.12688	2.08769
1	0.883333	0.95625	2.51385
1	2.1	1.7375	2.19231
1	1.18333	0.90625	3.11077
1	2.31667	1.90687	1.86462
1	1.1	1.29688	2.71538
1	1	1.51688	2.15231
1	-0.0333333	1.7375	2.56923
1	1.11667	1.7375	2.31385
1	1.06667	1.12625	2.02154
1	0.183333	1.7375	1.44462
1	1.95	1.73687	1.3
1	0.716667	1.51688	2.05231
1	-0.116667	2.1275	1.68462
1	-0.233333	2.12812	1.71538
1	2.5	1.90687	2.44154
1	-0.55	1.90687	2.19692
1	-0.0666667	1.5175	1.44462
1	0	1.12688	2.47077
1	0.65	1.7375	0.94
1	-0.2	2.1275	0.867692
3	-0.383333	1.34687	1.08
3	-0.6	1.5175	1.74615
3	-0.233333	2.1275	1.93846
3	1.13333	1.73687	1.62154
3	0.116667	1.51688	1.06923
3	-2	1.7375	0.784615
3	-1.2	1.90813	1.23385
3	-0.533333	1.5625	1.24923
3	-2	1.7375	0.28
3	-2.2	1.34625	2.78462
3	-2.46667	2.12812	1.73077
3	-1.6	1.95312	2.32308
3	0.133333	1.5175	1.80615
3	0.166667	2.34375	1.80308
3	0.133333	2.34375	1.97077
3	-0.65	1.7375	1.61846
3	-1.1	1.5625	1.10615
3	-0.75	2.73438	1.93846
3	0.733333	2.1275	1.89846
3	0.15	2.34375	1.53385
3	-0.85	1.95312	1.43385
3	0.633333	1.95312	1.12154
3	1.65	2.1275	1.93077
3	0.0166667	1.5175	1.04154
3	0.883333	2.90875	1.73385
3	0.683333	2.1275	1.23385
3	-0.416667	2.1275	1.24462
3	1.03333	2.1275	0.913846
3	0.733333	2.1275	0.769231
3	-0.116667	2.73438	1.73077
3	-0.3	2.29875	2.32308
3	0.9	2.51812	1.80615
3	1.83333	1.90813	1.80308
3	1.6	2.73438	1.97077
3	0.383333	0.78125	1.61846
3	1.2	2.34375	1.10615
1	0.0333333	1.5625	2.84
1	2.03333	0.125	3
1	1.08333	1.12688	2.84
1	-0.45	0.95625	2.67077
1	-0.366667	1.6875	2.84
1	1.76667	0.78125	1.44462
1	1.8	0.78125	2.02154
1	0.516667	2.34375	2.23692
1	2.21667	1.5625	1.44923
1	1.46667	1.95312	1.6
1	1.1	0.78125	1.78308
1	0.833333	1.29688	2.35692
1	1.91667	-0.390625	1.24462
1	1.11667	0.78125	1.47538
1	-0.166667	1.5625	1.54462
1	2.45	0	2.39538
1	-0.266667	0.78125	2.18769
1	0.866667	0.78125	2.51538
1	2.35	0.78125	1.47231
1	0.816667	-0.390625	2.12923
1	2.46667	0.78125	1.43077
1	-0.816667	0.390625	2
1	0.666667	0	0.775385
1	-0.25	0.390625	2.51385
1	-0.2	1.17188	2.51077
1	-0.833333	0.78125	2.86923
1	-0.8	1.17188	2.51077
1	0.166667	1.95312	2.66154
1	-0.0833333	0.390625	2.94615
1	-0.2	1.5625	0.66
1	-0.75	1.17188	1.74615
1	-1.4	0.78125	0.875385
1	0	0.78125	1.84462
1	0.5	0.390625	1.45231
1	-0.633333	1.6875	0.66
1	-0.483333	0.515625	1.74615
1	-0.5	1.95312	0.875385
1	-0.8	0.390625	1.84462
1	-0.116667	1.5625	1.45231
3	-0.0833333	2.51812	2.02308
3	-0.0833333	1.5625	1.98
3	0.116667	1.17188	0.521538
3	0.15	-0.390625	2.06923
3	-0.0833333	0	2.78
3	-0.216667	0.78125	2.39385
3	-0.233333	0.390625	0.696923
3	-0.933333	2.34375	2.19538
3	1.41667	0	1.31077
3	1.53333	-0.390625	2.50769
3	-0.133333	0.390625	1.84615
3	-0.133333	-0.78125	1.40308
3	0.05	0.78125	0.656923
3	-0.0666667	0	2.43077
3	-0.4	2.34375	1.31231
3	-0.133333	-0.390625	1.17077
3	-0.65	0	1.78462
3	-0.183333	1.5625	1.29846
3	0	0.390625	1.29846
3	-1.3	-0.390625	2.90308
3	-0.0833333	1.17188	1.47692
3	-0.2	1.17188	1.53385
3	-0.183333	0.78125	1.85692
3	0.283333	1.5625	1.89846
3	-0.783333	0.78125	1.14615
3	0.55	0	1.84923
3	-0.216667	0	1.43692
3	0.0833333	0	2.13077
3	0.133333	0.390625	3.17231
3	0.116667	0.78125	2.96769
3	-0.55	0.78125	1.06923
3	-0.266667	0.390625	1.02615
3	0.0666667	0	1.74923
3	1.98333	0.78125	3.04769
3	-0.7	2.46875	1.14923
3	0.216667	1.5625	1.35692
3	-0.416667	0.78125	2.01077
3	-1.71667	0	1.35692
3	-0.35	0	2.01077
1	0.15	1.95312	2.84
1	0.0166667	0	3
1	0	3.125	2.84
1	-1.3	1.5625	2.67077
1	0.366667	0.390625	2.84
1	0.216667	0.78125	1.44462
1	0.25	0.78125	2.02154
1	0.766667	1.17188	2.23692
1	-0.466667	1.7375	1.44923
1	-0.65	2.34375	1.6
1	-0.166667	0.78125	1.78308
1	0.25	0.78125	2.35692
1	-0.0666667	1.5625	1.24462
1	-1.11667	1.17188	1.47538
1	0.666667	0.78125	1.54462
1	-1.23333	1.95312	2.39538
1	-0.583333	1.5625	2.18769
1	1.23333	0.78125	2.51538
1	-0.183333	0	1.47231
1	0.883333	0.78125	2.12923
1	-0.55	0.390625	1.43077
1	1.58333	1.17188	2
1	-0.716667	0.390625	0.775385
1	-0.333333	0.390625	2.51385
1	-1.48333	1.17188	2.51077
1	-0.166667	0.390625	2.86923
1	-0.65	1.17188	2.51077
1	-2.28333	1.95312	2.66154
1	0.183333	0.390625	2.94615
1	-0.65	2.73438	0.66
1	-0.683333	0	1.74615
1	0.316667	0.78125	0.875385
3	0.133333	1.17188	2.02308
3	-0.2	0.78125	1.98
3	-2.4	0.78125	0.521538
3	-1.55	-0.390625	2.06923
3	-1.35	-0.78125	2.78
3	0.0666667	0	2.39385
3	-0.15	0.78125	0.696923
3	-1.05	1.34625	2.19538
3	-0.116667	-0.78125	1.31077
3	0.233333	1.5625	2.50769
3	-0.116667	0	1.84615
3	-2.63333	1.5625	1.40308
3	-0.0666667	0	0.656923
3	-2.45	0.390625	2.43077
3	0.1	0.390625	1.31231
3	-0.1	1.17188	1.17077
3	0.0666667	1.17188	1.78462
3	-0.716667	0	1.29846
3	0.15	-0.390625	1.29846
3	-0.416667	0.390625	2.90308
3	0.15	1.17188	1.47692
3	0.166667	0	1.53385
3	-0.65	1.5625	1.85692
3	-0.7	0.78125	1.89846
3	-0.766667	0.78125	1.14615
3	-0.733333	0	1.84923
3	0.2	1.17188	1.43692
3	-0.583333	0	2.13077
3	-1.3	0.390625	3.17231
3	-1.08333	1.17188	2.96769
3	0.133333	2.34375	1.06923
3	-2.3	1.17188	1.02615
